# Supplementary material for: Domino Aldol-SNAr-Dehydration Sequence for [3+3] Annulations to Prepare Quinolin-2(1H)-ones and 1,8-Naphthyridin-2(1H)-ones
Source: Molecules. 2023 Aug 3;28(15):5856. doi: 10.3390/molecules28155856 (PMC10420682; doi:10.3390/molecules28155856)
Supplement: Supplementary file 1 [file molecules-28-05856-s001.zip]

Archive with 1 entries (1 files):
- molecules-2511341-supplementary.pdf
